# Supplementary material for: Clinical Significance of ABCG2/BCRP Quantified by Fluorescent Nanoparticles in Breast Cancer Patients Undergoing Neoadjuvant Chemotherapy
Source: Cancers (Basel). 2023 Apr 18;15(8):2365. doi: 10.3390/cancers15082365 (PMC10136557; doi:10.3390/cancers15082365)
Supplement: Supplementary file 1 [file cancers-15-02365-s001.zip]

Archive with 1 entries (1 files):
- cancers-2251358-supplementary.pdf
